# Supplementary material for: A Comparative Analysis of the Wound Healing-Related Heterogeneity of Adipose-Derived Stem Cells Donors
Source: Pharmaceutics. 2022 Oct 6;14(10):2126. doi: 10.3390/pharmaceutics14102126 (PMC9608503; doi:10.3390/pharmaceutics14102126)
Supplement: Supplementary file 1 [file pharmaceutics-14-02126-s001.zip]

Archive with 1 entries (1 files):
- pharmaceutics-1916796-supplementary.pdf
